# Supplementary material for: Free-Standing ZnO:Mo Nanorods Exposed to Hydrogen or Oxygen Plasma: Influence on the Intrinsic and Extrinsic Defect States
Source: Materials (Basel). 2022 Mar 18;15(6):2261. doi: 10.3390/ma15062261 (PMC8949513; doi:10.3390/ma15062261)
Supplement: Supplementary file 1 [file materials-15-02261-s001.zip]

Archive with 1 entries (1 files):
- materials-1614572-supplementary.pdf
